# Supplementary material for: Reversal of glucocorticoid resistance in Acute Lymphoblastic Leukemia cells by miR-145
Source: PeerJ. 2020 Jun 16;8:e9337. doi: 10.7717/peerj.9337 (PMC7304417; doi:10.7717/peerj.9337)
Supplement: Supplemental Information 1 [file peerj-08-9337-s001.zip]

Archive with 26 entries (22 files):
- 7b/
- 7b/Bax/
- 7b/Bax/Bax 9.23.Tif
- 7b/Bax/Bax 9.25.Tif
- 7b/Bax/Bax 9.30.Tif
- 7b/Bax/GAPDH 9.23.Tif
- 7b/Bax/GAPDH 9.25.Tif
- 7b/Bax/GAPDH 9.30.Tif
- 7b/Bcl-2/
- 7b/Bcl-2/Bcl-2 10.13.Tif
- 7b/Bcl-2/Bcl-2 10.17.Tif
- 7b/Bcl-2/Bcl-2 12.13.Tif
- 7b/Bcl-2/GAPDH 10.13.Tif
- 7b/Bcl-2/GAPDH 10.17.Tif
- 7b/Bcl-2/GAPDH 12.13.Tif
- 7b/MDR1/
- 7b/MDR1/GAPDH 11.14.Tif
- 7b/MDR1/GAPDH 3.10.Tif
- 7b/MDR1/GAPDH 3.19.Tif
- 7b/MDR1/MDR1 11.14.Tif
- 7b/MDR1/MDR1 3.10.Tif
- 7b/MDR1/MDR1 3.19.Tif
- Figure 4.xlsx
- Figure 5.xlsx
- Figure 6.xlsx
- Figure 7.xlsx
