# Supplementary material for: Reversal of glucocorticoid resistance in Acute Lymphoblastic Leukemia cells by miR-145
Source: PeerJ. 2020 Jun 16;8:e9337. doi: 10.7717/peerj.9337 (PMC7304417; doi:10.7717/peerj.9337)
Supplement: Supplemental Information 1 [file peerj-08-9337-s001.zip › Figure 4.xlsx]

## Sheet: total
	ID	Project	Average CT Value	Average ΔCt	ΔCt standard deviation	ΔΔCt	Average
9.02	MMN	miR-145	19.31	5.64	1.03	0	1
9.02	MM	miR-145	10.93	-0.52	0.99	-6.16	71.5064
9.02	MIN	miR-145	20.05	9.03	1.29	0	1
9.02	MI	miR-145	20.23	9.92	1.1	0.89	0.539614
9.04	MMN	miR-145	16.87	2.54	0.8	0	1
9.04	MM	miR-145	11.03	-2.95	0.93	-5.49	44.9422
9.04	MIN	miR-145	17.31	4.38	0.66	0	1
9.04	MI	miR-145	16.74	5.85	0.86	1.47	0.360982
10.27	MMN	miR-145	17.91	7.16	0.6	0	1
10.27	MM	miR-145	10.96	1.16	0.63	-6	64
10.27	MIN	miR-145	18.51	8.39	0.76	0	1
10.27	MI	miR-145	18.89	9.42	0.96	1.03	0.48971

## Sheet: 10.27
hole site	surveillance project	colourant	CT	Average CT value	CT standard variance	Sample ID
A04	miR-145	SYBR	19.36	18.89	0.94	MI
B04	miR-145	SYBR	17.81	18.89	0.94	MI
C04	miR-145	SYBR	19.5	18.89	0.94	MI
A03	miR-145	SYBR	18.86	18.51	0.68	MIN
B03	miR-145	SYBR	17.73	18.51	0.68	MIN
C03	miR-145	SYBR	18.95	18.51	0.68	MIN
A02	miR-145	SYBR	11.66	10.96	0.61	MM
B02	miR-145	SYBR	10.58	10.96	0.61	MM
C02	miR-145	SYBR	10.62	10.96	0.61	MM
A01	miR-145	SYBR	18.39	17.91	0.42	MMN
B01	miR-145	SYBR	17.68	17.91	0.42	MMN
C01	miR-145	SYBR	17.65	17.91	0.42	MMN
A08	RNU6B	SYBR	9.58	9.47	0.21	MI
B08	RNU6B	SYBR	9.23	9.47	0.21	MI
C08	RNU6B	SYBR	9.59	9.47	0.21	MI
A07	RNU6B	SYBR	10.52	10.13	0.34	MIN
B07	RNU6B	SYBR	9.89	10.13	0.34	MIN
C07	RNU6B	SYBR	9.97	10.13	0.34	MIN
A06	RNU6B	SYBR	9.89	9.8	0.12	MM
B06	RNU6B	SYBR	9.65	9.8	0.12	MM
C06	RNU6B	SYBR	9.85	9.8	0.12	MM
A05	RNU6B	SYBR	10.92	10.74	0.43	MMN
B05	RNU6B	SYBR	10.26	10.74	0.43	MMN
C05	RNU6B	SYBR	11.05	10.74	0.43	MMN

## Sheet: 9.02
hole site	surveillance project	colourant	CT	Average CT value	CT standard variance	Sample ID
A03	miR-145	SYBR	20.67	20.23	0.75	MI
B03	miR-145	SYBR	20.65	20.23	0.75	MI
C03	miR-145	SYBR	19.36	20.23	0.75	MI
A04	miR-145	SYBR	20.16	20.05	1.28	MIN
B04	miR-145	SYBR	21.26	20.05	1.28	MIN
C04	miR-145	SYBR	18.72	20.05	1.28	MIN
A01	miR-145	SYBR	10.36	10.93	0.55	MM
B01	miR-145	SYBR	10.99	10.93	0.55	MM
C01	miR-145	SYBR	11.46	10.93	0.55	MM
A02	miR-145	SYBR	19	19.31	0.41	MMN
B02	miR-145	SYBR	19.77	19.31	0.41	MMN
C02	miR-145	SYBR	19.15	19.31	0.41	MMN
A07	RNU6B	SYBR	10.78	10.31	0.8	MI
B07	RNU6B	SYBR	10.75	10.31	0.8	MI
C07	RNU6B	SYBR	9.38	10.31	0.8	MI
A08	RNU6B	SYBR	11.11	11.01	0.16	MIN
B08	RNU6B	SYBR	10.83	11.01	0.16	MIN
C08	RNU6B	SYBR	11.1	11.01	0.16	MIN
A05	RNU6B	SYBR	11.82	11.45	0.83	MM
B05	RNU6B	SYBR	12.02	11.45	0.83	MM
C05	RNU6B	SYBR	10.5	11.45	0.83	MM
A06	RNU6B	SYBR	11.92	11.67	0.94	MMN
B06	RNU6B	SYBR	12.46	11.67	0.94	MMN
C06	RNU6B	SYBR	10.63	11.67	0.94	MMN

## Sheet: 9.04
hole site	surveillance project	colourant	CT	Average CT value	CT standard variance	Sample ID
A03	miR-145	SYBR	11.12	17.31	5.38	MIN
B03	miR-145	SYBR	20.88	17.31	5.38	MIN
C03	miR-145	SYBR	19.92	17.31	5.38	MIN
A04	miR-145	SYBR	10.55	16.74	5.41	MI
B04	miR-145	SYBR	20.57	16.74	5.41	MI
C04	miR-145	SYBR	19.09	16.74	5.41	MI
A01	miR-145	SYBR	10.33	11.03	0.61	MM
B01	miR-145	SYBR	11.37	11.03	0.61	MM
C01	miR-145	SYBR	11.39	11.03	0.61	MM
A02	miR-145	SYBR	9.63	16.87	6.3	MMN
B02	miR-145	SYBR	21.06	16.87	6.3	MMN
C02	miR-145	SYBR	19.93	16.87	6.3	MMN
A07	RNU6B	SYBR	19.18	12.93	5.42	MIN
B07	RNU6B	SYBR	10.07	12.93	5.42	MIN
C07	RNU6B	SYBR	9.53	12.93	5.42	MIN
A08	RNU6B	SYBR	11.49	10.89	0.52	MI
B08	RNU6B	SYBR	10.69	10.89	0.52	MI
C08	RNU6B	SYBR	10.5	10.89	0.52	MI
A05	RNU6B	SYBR	20.11	13.98	5.34	MM
B05	RNU6B	SYBR	11.47	13.98	5.34	MM
C05	RNU6B	SYBR	10.36	13.98	5.34	MM
A06	RNU6B	SYBR	20.41	14.33	5.29	MMN
B06	RNU6B	SYBR	11.79	14.33	5.29	MMN
C06	RNU6B	SYBR	10.79	14.33	5.29	MMN
