# Supplementary material for: Reversal of glucocorticoid resistance in Acute Lymphoblastic Leukemia cells by miR-145
Source: PeerJ. 2020 Jun 16;8:e9337. doi: 10.7717/peerj.9337 (PMC7304417; doi:10.7717/peerj.9337)
Supplement: Supplemental Information 1 [file peerj-08-9337-s001.zip › Figure 5.xlsx]

## Sheet: Sheet1
	MIN			MI			MMN			MM
320	0.967838	0.971981	0.960234	0.96649	0.979682	0.968714	0.964944	0.975062	0.977674	0.964778	0.970881	0.967702
160	0.715021	0.825699	0.857288	0.519632	0.635326	0.565318	0.73685	0.831665	0.892808	0.893463	0.939478	0.954024
80	0.48188	0.428195	0.51574	0.192627	0.242968	0.383962	0.413909	0.415528	0.500316	0.61091	0.654263	0.719708
40	0.264595	0.162967	0.389259	0.068774	0.071226	0.142763	0.212937	0.145728	0.289566	0.38862	0.380527	0.545311
20	0.170321	0.046947	0.284442	0.037719	0.038017	0.045834	0.135137	0.065402	0.222262	0.221598	0.293085	0.378815
IC50	73.9	83.765	52.169	156.039	137.26	134.615	82.25	83.913	59.547	50.679	44.551	32.745
