# Supplementary material for: Reversal of glucocorticoid resistance in Acute Lymphoblastic Leukemia cells by miR-145
Source: PeerJ. 2020 Jun 16;8:e9337. doi: 10.7717/peerj.9337 (PMC7304417; doi:10.7717/peerj.9337)
Supplement: Supplemental Information 1 [file peerj-08-9337-s001.zip › Figure 6.xlsx]

## Sheet: Sheet1
MMN	MM	MIN	MI
6.93	15.62	6.43	5.85
9.84	16.1	8.77	7.16
6.43	15.56	8.19	6.93
