# Supplementary material for: Reversal of glucocorticoid resistance in Acute Lymphoblastic Leukemia cells by miR-145
Source: PeerJ. 2020 Jun 16;8:e9337. doi: 10.7717/peerj.9337 (PMC7304417; doi:10.7717/peerj.9337)
Supplement: Supplemental Information 2 [file peerj-08-9337-s002.zip]

Archive with 38 entries (31 files):
- 9b/
- 9b/Beclin-1/
- 9b/Beclin-1/BECLIN 11.12.Tif
- 9b/Beclin-1/BECLIN 9.27.Tif
- 9b/Beclin-1/BECLIN 9.30.Tif
- 9b/Beclin-1/GAPDH 11.12.Tif
- 9b/Beclin-1/GAPDH 9.27.Tif
- 9b/Beclin-1/GAPDH 9.30  1.Tif
- 9b/LC/
- 9b/LC/GAPDH 1.2.Tif
- 9b/LC/GAPDH 4.5.Tif
- 9b/LC/GAPDH 9.29.Tif
- 9b/LC/LC 1.2.Tif
- 9b/LC/LC 9.29.Tif
- 9b/LC/LC4.5.Tif
- Figure 10/
- Figure 10/Beclin-1/
- Figure 10/Beclin-1/BECLIN 3.19.Tif
- Figure 10/Beclin-1/BECLIN 3.27.Tif
- Figure 10/Beclin-1/BECLIN 4.2.Tif
- Figure 10/Beclin-1/GAPDH 3.19.Tif
- Figure 10/Beclin-1/GAPDH 3.27.Tif
- Figure 10/Beclin-1/GAPDH 4.2.Tif
- Figure 10/LC/
- Figure 10/LC/GAPDH 3.27.Tif
- Figure 10/LC/GAPDH 4.2 .Tif
- Figure 10/LC/GAPDH 4.5.Tif
- Figure 10/LC/LC 3.27.tif
- Figure 10/LC/LC 4.2.Tif
- Figure 10/LC/LC 4.5.Tif
- Figure 10/MDR1/
- Figure 10/MDR1/GAPDH 3.19 .Tif
- Figure 10/MDR1/GAPDH 3.31.Tif
- Figure 10/MDR1/GAPDH 4.2 .Tif
- Figure 10/MDR1/MDR 3.19.Tif
- Figure 10/MDR1/MDR 4.2.Tif
- Figure 10/MDR1/MDR1 3.31.Tif
- Figure 9.xlsx
